# Supplementary material for: Sweet Relief? Short-Term Post-Traumatic High-Sucrose Intake Attenuates Acute but Not Long-Term Fear Responses in Mice
Source: Biomedicines. 2025 Sep 11;13(9):2233. doi: 10.3390/biomedicines13092233 (PMC12467851; doi:10.3390/biomedicines13092233)
Supplement: Supplementary file 1 [file biomedicines-13-02233-s001.zip]

Archive with 1 entries (1 files):
- biomedicines-3807701-supplementary.pdf
